# Supplementary material for: The Synthesis, In Vitro Bio-Evaluation, and In Silico Molecular Docking Studies of Pyrazoline–Thiazole Hybrid Analogues as Promising Anti-α-Glucosidase and Anti-Urease Agents
Source: Pharmaceuticals (Basel). 2023 Nov 25;16(12):1650. doi: 10.3390/ph16121650 (PMC10747725; doi:10.3390/ph16121650)
Supplement: Supplementary file 1 [file pharmaceuticals-16-01650-s001.zip]

Archive with 1 entries (1 files):
- pharmaceuticals-2702094-supplementary.pdf
